# Supplementary material for: Metabolic consequences of microRNA-122 inhibition in rainbow trout, Oncorhynchus mykiss
Source: BMC Genomics. 2014 Jan 27;15:70. doi: 10.1186/1471-2164-15-70 (PMC3914182; doi:10.1186/1471-2164-15-70)
Supplement: Additional file 1 — In silico prediction of omy-miRNA-122 regulated mRNA targets. [file 1471-2164-15-70-S1.xlsx]

## Sheet: Predicted miR-122 targets
miR-122 targets	Name of gene	Human Homolog
php14	phosphohistidine phosphatase 1	phpt1
LOC100136200	14-3-3A1 protein	YWHAH
LOC100136201	14-3-3A2 protein	YWHAH
LOC100136193	14-3-3B2 protein	YWHAB
LOC100136195	14-3-3C2 protein	YWHAQ
LOC100136196	14-3-3E1 protein	YWHAE
LOC100301662	adenine nucleotide translocator 2	SLC25A6
arcn1	arcn1	arcn1
atp1a3	atp1a3	atp1a3
LOC100136291	beta-globin	hbb
LOC100301659	brain creatine kinase b	ckb
LOC100135826	carbonic anhydrase 1	CA1
cd80	cd80	cd80
cdx1	cdx1	cdx1
cnih4	cnih4	cnih4
csf-3	colony stimulating factor 3 (granulocyte)	csf3
LOC100136245	cyclin L1	CCNL1
ddit4l	ddit4l	ddit4l
LOC100301636	gastric chitinase	CHIT1
gh2	gh2	gh2
LOC100136343	gonadal-soma derived growth factor	fgf2
hebp2	hebp2	hebp2
hn1	hn1	hn1
igf2	igf2	igf2
LOC100170207	IL15 receptor alpha chain	IL15
LOC100136332	IL15 receptor alpha chain isoform 3	il15ra
il-1r1	il1r1	il1r1
itpa	itpa	itpa
chm2a	leukocyte cell-derived chemotaxin 2	lect2
LOC100136663	leukotriene b4 12-hydroxydehydrogenase/15-ketoreductase	PTGR1
mtf	metal-regulatory transcription factor 1	MTF1
LOC100136257	myc-regulated DEAD box protein	DDX18
LOC100135947	myosin light chain 1	mylk
nell2	nell2	nell2
nkx2.1b	NK2 homeobox 1	nkx2-1
cyp2k5	no homolog	no homolog
ntan1	ntan1	ntan1
nudt3	nudt3	nudt3
LOC100136345	oxysterol-binding protein-related protein	OSBPL6
LOC100170213	otolith matrix macromolecule-64	no homolog
parp3	parp3	parp3
prof1	profilin 1	pfn1
rap1b	rap1b	rap1b
LOC100136252	regulator of G-protein signalling 14	RGS16
rer1	rer1	rer1
LOC100135981	RH1 opsin	RHO
rhcg	rhcg	rhcg
rtn3	rtn3	rtn3
sell	sell	sell
hsp47	SERPINH1	SERPINH1
socs5	socs5	socs5
socs6	socs6	socs6
sod1	sod1	sod1
star	star	star
e2	type II keratin	KRT2
tyr	tyr	tyr
ucp2a	uncoupling protein 2A (ucp2a)	ucp2
LOC100136065	vitellogenin receptor	no human homolog
LOC100136746	v-myc myelocytomatosis viral oncogene homolog	mycl3
vig-2	radical S-adenosyl methionine domain containing 2	rsad2
glut1a		SLC2A1
rhgb	Rhesus blood group family type B glycoprotein	rhbg
vnp	ventricular natriuretic peptide (vnp)	NPPB
e3		KRT3
anp	atrial natriuretic peptide (anp),	NPPA
aanat-2	aralkylamine N-acetyltransferase	AANAT
yt6j	tRNA-splicing ligase RtcB homolog	C22orf28
ampm1	Methionine aminopeptidase 1 (ampm1)	METAP1
dnjc8		DNAJC9
hirp5	HIRA-interacting protein 5	HIRIP3
rbtn2	Rhombotin-2 (rbtn2)	LMO2
hig1a	HIG1 domain family member 1A (hig1a)	HIGD1A
bc10	Bladder cancer-associated protein (bc10)	BLCAP
ruxf	Small nuclear ribonucleoprotein F (ruxf)	SNRPF
ozf	ZNF146	ZNF146
cin	Molybdenum cofactor synthesis protein cinnamon	GPHN
zg57	Gastrula zinc finger protein XLCGF57	ZNF212
ada10	ADAM 10 (ada10)	ADAM10
ca050	CA050 protein (ca050)	C1orf50
cf203	CF203 protein	no homolog
m1ip1	Mid1-interacting protein 1	MID1IP1
fa32a	family with sequence similarity 32, member A	fam32a
cyp1c3	Cytochrome P450 family 1 subfamily C polypeptide 3	no homolog
cyp1c2	Cytochrome P450 family 1 subfamily C polypeptide 2	no homolog

## Sheet: Human homologous proteins
Name	Description	Info
ZNF212	zinc finger protein 212	1 neighbor
MYCL3	v-myc myelocytomatosis viral oncogene homolog 3 (avian) (pseudogene)	0 neighbors
FAM32A	family with sequence similarity 32, member A	0 neighbors
CNIH4	cornichon homolog 4 (Drosophila)	0 neighbors
C6orf203	chromosome 6 open reading frame 203	0 neighbors
C1orf50	chromosome 1 open reading frame 50	0 neighbors
OSBPL6	oxysterol binding protein-like 6	2 neighbors
Hbb	hemoglobin beta chain complex	0 neighbors
Nppb	natriuretic peptide precursor B	0 neighbors
Ywhaq	tyrosine 3-monooxygenase/tryptophan 5-monooxygenase activation protein, theta polypeptide	0 neighbors
Higd1a	HIG1 domain family, member 1A	0 neighbors
Il15ra	interleukin 15 receptor, alpha chain	0 neighbors
FGF2	fibroblast growth factor 2 (basic)	2404 neighbors
NPPB	natriuretic peptide B	644 neighbors
IGF2	insulin-like growth factor 2 (somatomedin A)	1006 neighbors
SOD1	superoxide dismutase 1, soluble	806 neighbors
MYLK	myosin light chain kinase	539 neighbors
CSF3	colony stimulating factor 3 (granulocyte)	1154 neighbors
NPPA	natriuretic peptide A	1369 neighbors
IL15	interleukin 15	894 neighbors
UCP2	uncoupling protein 2 (mitochondrial, proton carrier)	413 neighbors
AANAT	aralkylamine N-acetyltransferase	131 neighbors
SELL	selectin L	691 neighbors
SLC2A1	solute carrier family 2 (facilitated glucose transporter), member 1	611 neighbors
STAR	steroidogenic acute regulatory protein	434 neighbors
CDX1	caudal type homeobox 1	172 neighbors
YWHAQ	tyrosine 3-monooxygenase/tryptophan 5-monooxygenase activation protein, theta polypeptide	101 neighbors
HBB	hemoglobin, beta	373 neighbors
IL1R1	interleukin 1 receptor, type I	203 neighbors
GH2	growth hormone 2	48 neighbors
RHCG	Rh family, C glycoprotein	25 neighbors
CD80	CD80 molecule	651 neighbors
RHBG	Rh family, B glycoprotein (gene/pseudogene)	22 neighbors
ADAM10	ADAM metallopeptidase domain 10	296 neighbors
SERPINH1	serpin peptidase inhibitor, clade H (heat shock protein 47), member 1, (collagen binding protein 1)	155 neighbors
RSAD2	radical S-adenosyl methionine domain containing 2	78 neighbors
YWHAB	tyrosine 3-monooxygenase/tryptophan 5-monooxygenase activation protein, beta polypeptide	151 neighbors
DDIT4L	DNA-damage-inducible transcript 4-like	24 neighbors
NKX2-1	NK2 homeobox 1	310 neighbors
RGS16	regulator of G-protein signaling 16	132 neighbors
IL15RA	interleukin 15 receptor, alpha	168 neighbors
RAP1B	RAP1B, member of RAS oncogene family	209 neighbors
LMO2	LIM domain only 2 (rhombotin-like 1)	108 neighbors
TYR	tyrosinase (oculocutaneous albinism IA)	413 neighbors
MTF1	metal-regulatory transcription factor 1	109 neighbors
PFN1	profilin 1	97 neighbors
GPHN	gephyrin	91 neighbors
CCNL1	cyclin L1	32 neighbors
SOCS6	suppressor of cytokine signaling 6	72 neighbors
SLC25A6	solute carrier family 25 (mitochondrial carrier; adenine nucleotide translocator), member 6	30 neighbors
YWHAE	tyrosine 3-monooxygenase/tryptophan 5-monooxygenase activation protein, epsilon polypeptide	152 neighbors
RHO	rhodopsin	419 neighbors
YWHAH	tyrosine 3-monooxygenase/tryptophan 5-monooxygenase activation protein, eta polypeptide	70 neighbors
RTN3	reticulon 3	44 neighbors
NTAN1	N-terminal asparagine amidase	7 neighbors
HEBP2	heme binding protein 2	19 neighbors
PARP3	poly (ADP-ribose) polymerase family, member 3	34 neighbors
ITPA	inosine triphosphatase (nucleoside triphosphate pyrophosphatase)	26 neighbors
KRT2	keratin 2	7 neighbors
CHIT1	chitinase 1 (chitotriosidase)	52 neighbors
CKB	creatine kinase, brain	87 neighbors
METAP1	methionyl aminopeptidase 1	11 neighbors
SOCS5	suppressor of cytokine signaling 5	44 neighbors
CA1	carbonic anhydrase I	61 neighbors
ATP1A3	ATPase, Na+/K+ transporting, alpha 3 polypeptide	13 neighbors
LECT2	leukocyte cell-derived chemotaxin 2	21 neighbors
HIGD1A	HIG1 hypoxia inducible domain family, member 1A	10 neighbors
HIRIP3	HIRA interacting protein 3	6 neighbors
BLCAP	bladder cancer associated protein	19 neighbors
PTGR1	prostaglandin reductase 1	10 neighbors
DDX18	DEAD (Asp-Glu-Ala-Asp) box polypeptide 18	6 neighbors
NELL2	NEL-like 2 (chicken)	22 neighbors
HN1	hematological and neurological expressed 1	3 neighbors
RER1	RER1 retention in endoplasmic reticulum 1 homolog (S. cerevisiae)	9 neighbors
ARCN1	archain 1	16 neighbors
SNRPF	small nuclear ribonucleoprotein polypeptide F	10 neighbors
KRT3	keratin 3	9 neighbors
PHPT1	phosphohistidine phosphatase 1	9 neighbors
C22orf28	chromosome 22 open reading frame 28	1 neighbor
DNAJC9	DnaJ (Hsp40) homolog, subfamily C, member 9	4 neighbors
ZNF146	zinc finger protein 146	2 neighbors
NUDT3	nudix (nucleoside diphosphate linked moiety X)-type motif 3	1 neighbor
MID1IP1	MID1 interacting protein 1 (gastrulation specific G12 homolog (zebrafish))	12 neighbors

## Sheet: SNEA cell process
Name	Type	Overlap	Gene Set Seed	Overlapping Entities	p-value
Proteins/Chemicals Regulating Cell Processes of pregnancy	Pathway	17	pregnancy	FGF2,NPPB,IGF2,SOD1,MYLK,CSF3,NPPA,IL15,UCP2,SELL,SLC2A1,STAR,GH2,CD80,SERPINH1,RSAD2,MTF1	9.40112e-07
Proteins/Chemicals Regulating Cell Processes of cell differentiation	Pathway	36	cell differentiation	FGF2,NPPB,IGF2,SOD1,MYLK,CSF3,NPPA,IL15,UCP2,SELL,SLC2A1,STAR,CDX1,YWHAQ,HBB,GH2,RHCG,CD80,ADAM10,RSAD2,YWHAB,NKX2-1,RGS16,IL15RA,RAP1B,LMO2,TYR,MTF1,PFN1,RHO,YWHAH,CKB,SOCS5,CA1,LECT2,NELL2	2.16467e-06
Proteins/Chemicals Regulating Cell Processes of ontogeny	Pathway	8	ontogeny	FGF2,NPPB,IGF2,NPPA,IL15,HBB,NKX2-1,IL15RA	3.25486e-06
Proteins/Chemicals Regulating Cell Processes of cell survival	Pathway	22	cell survival	FGF2,NPPB,IGF2,SOD1,MYLK,CSF3,NPPA,IL15,UCP2,SELL,SLC2A1,HBB,CD80,YWHAB,DDIT4L,IL15RA,RAP1B,MTF1,PFN1,SLC25A6,YWHAE,YWHAH	7.79193e-06
Proteins/Chemicals Regulating Cell Processes of cell death	Pathway	27	cell death	FGF2,NPPB,IGF2,SOD1,MYLK,CSF3,NPPA,IL15,UCP2,SELL,SLC2A1,CDX1,YWHAQ,CD80,ADAM10,DDIT4L,NKX2-1,TYR,SOCS6,SLC25A6,YWHAE,RHO,YWHAH,RTN3,HEBP2,PARP3,NELL2	1.05006e-05
Proteins/Chemicals Regulating Cell Processes of apoptosis	Pathway	36	apoptosis	FGF2,NPPB,IGF2,SOD1,MYLK,CSF3,NPPA,IL15,UCP2,SELL,SLC2A1,STAR,CDX1,YWHAQ,HBB,IL1R1,CD80,ADAM10,SERPINH1,YWHAB,DDIT4L,NKX2-1,IL15RA,RAP1B,TYR,MTF1,SLC25A6,YWHAE,RHO,YWHAH,RTN3,PARP3,CKB,METAP1,HIGD1A,BLCAP	1.42275e-05
Proteins/Chemicals Regulating Cell Processes of transmembrane potential	Pathway	10	transmembrane potential	SOD1,MYLK,CSF3,UCP2,IL1R1,CD80,YWHAE,RHO,HEBP2,CA1	2.20126e-05
Proteins/Chemicals Regulating Cell Processes of cell proliferation	Pathway	36	cell proliferation	FGF2,NPPB,IGF2,SOD1,MYLK,CSF3,NPPA,IL15,UCP2,SELL,SLC2A1,STAR,CDX1,YWHAQ,IL1R1,CD80,ADAM10,SERPINH1,YWHAB,NKX2-1,RGS16,IL15RA,RAP1B,LMO2,TYR,MTF1,PFN1,SOCS6,YWHAE,ITPA,CKB,METAP1,CA1,LECT2,BLCAP,DDX18	4.48517e-05
Proteins/Chemicals Regulating Cell Processes of cell cycle	Pathway	25	cell cycle	FGF2,NPPB,IGF2,SOD1,CSF3,NPPA,IL15,UCP2,SLC2A1,STAR,CDX1,CD80,YWHAB,IL15RA,RAP1B,TYR,MTF1,CCNL1,YWHAE,RHO,YWHAH,PARP3,ITPA,METAP1,BLCAP	5.00907e-05
Proteins/Chemicals Regulating Cell Processes of calcium ion homeostasis	Pathway	14	calcium ion homeostasis	FGF2,NPPB,IGF2,SOD1,MYLK,NPPA,IL15,UCP2,AANAT,SELL,CD80,ADAM10,NKX2-1,RHO	7.61367e-05
Proteins/Chemicals Regulating Cell Processes of T lymphocyte proliferation	Pathway	11	T lymphocyte proliferation	IGF2,CSF3,IL15,SELL,CD80,ADAM10,RGS16,IL15RA,LMO2,TYR,CKB	7.88087e-05
Proteins/Chemicals Regulating Cell Processes of immune response	Pathway	17	immune response	FGF2,IGF2,SOD1,CSF3,NPPA,IL15,UCP2,SELL,STAR,IL1R1,CD80,RSAD2,RGS16,IL15RA,TYR,CHIT1,SOCS5	0.000115047
Proteins/Chemicals Regulating Cell Processes of chemotaxis	Pathway	13	chemotaxis	FGF2,IGF2,SOD1,MYLK,CSF3,NPPA,IL15,SELL,ADAM10,RGS16,RAP1B,PFN1,SOCS6	0.000120459
Proteins/Chemicals Regulating Cell Processes of cell development	Pathway	11	cell development	FGF2,IGF2,CSF3,IL15,CD80,ADAM10,RSAD2,IL15RA,RAP1B,LMO2,SOCS5	0.000138666
Proteins/Chemicals Regulating Cell Processes of DNA replication	Pathway	17	DNA replication	FGF2,NPPB,IGF2,SOD1,MYLK,CSF3,NPPA,IL15,CDX1,HBB,IL1R1,CD80,YWHAB,RAP1B,TYR,MTF1,PFN1	0.000142137
Proteins/Chemicals Regulating Cell Processes of DNA degradation	Pathway	10	DNA degradation	FGF2,IGF2,SOD1,MYLK,CSF3,NPPA,IL15,UCP2,RAP1B,PARP3	0.000155528
Proteins/Chemicals Regulating Cell Processes of humoral immune response	Pathway	8	humoral immune response	FGF2,IL15,SELL,YWHAQ,CD80,IL15RA,RAP1B,TYR	0.000166296
Proteins/Chemicals Regulating Cell Processes of T-cell activation	Pathway	12	T-cell activation	MYLK,IL15,SELL,SLC2A1,IL1R1,CD80,ADAM10,RGS16,IL15RA,TYR,SOCS6,CKB	0.000200588
Proteins/Chemicals Regulating Cell Processes of membrane depolarization	Pathway	11	membrane depolarization	FGF2,IGF2,MYLK,CSF3,NPPA,UCP2,SELL,IL1R1,SLC25A6,RHO,CA1	0.000257843
Proteins/Chemicals Regulating Cell Processes of translation	Pathway	14	translation	FGF2,NPPB,IGF2,SOD1,CSF3,NPPA,IL15,SLC2A1,CD80,DDIT4L,TYR,MTF1,GPHN,KRT2	0.000276789
Proteins/Chemicals Regulating Cell Processes of NK cell mediated cytotoxicity	Pathway	8	NK cell mediated cytotoxicity	CSF3,NPPA,IL15,SELL,STAR,CD80,IL15RA,TYR	0.000328662
Proteins/Chemicals Regulating Cell Processes of phagocytosis	Pathway	11	phagocytosis	FGF2,MYLK,CSF3,NPPA,IL15,SLC2A1,CD80,IL15RA,RAP1B,RHO,CKB	0.000342943
Proteins/Chemicals Regulating Cell Processes of actin organization	Pathway	12	actin organization	FGF2,SOD1,MYLK,CSF3,NPPA,IL15,UCP2,SELL,PFN1,GPHN,YWHAE,CKB	0.000349233
Proteins/Chemicals Regulating Cell Processes of heart function	Pathway	9	heart function	FGF2,NPPB,IGF2,SOD1,MYLK,CSF3,NPPA,UCP2,SLC2A1	0.000465425
Proteins/Chemicals Regulating Cell Processes of Ca++ export	Pathway	10	Ca++ export	FGF2,NPPB,MYLK,NPPA,UCP2,SELL,RGS16,RAP1B,RHO,RTN3	0.000502789
Proteins/Chemicals Regulating Cell Processes of life span	Pathway	10	life span	FGF2,IGF2,SOD1,CSF3,IL15,UCP2,HBB,MTF1,YWHAE,CHIT1	0.000522658
Proteins/Chemicals Regulating Cell Processes of T-cell development	Pathway	9	T-cell development	FGF2,IGF2,CSF3,IL15,CD80,ADAM10,RSAD2,IL15RA,LMO2	0.000525228
Proteins/Chemicals Regulating Cell Processes of ROS generation	Pathway	13	ROS generation	FGF2,SOD1,MYLK,CSF3,NPPA,IL15,UCP2,SELL,CD80,SERPINH1,TYR,SLC25A6,RHO	0.000611789
Proteins/Chemicals Regulating Cell Processes of leukocyte migration	Pathway	8	leukocyte migration	FGF2,SOD1,MYLK,CSF3,IL15,UCP2,SELL,ADAM10	0.000632782
Proteins/Chemicals Regulating Cell Processes of Glucose metabolism	Pathway	8	Glucose metabolism	IGF2,NPPA,IL15,UCP2,SLC2A1,GH2,CD80,SOCS6	0.000648238
Proteins/Chemicals Regulating Cell Processes of blood circulation	Pathway	8	blood circulation	FGF2,NPPB,IGF2,CSF3,NPPA,SELL,SLC2A1,TYR	0.000747528
Proteins/Chemicals Regulating Cell Processes of neurite outgrowth	Pathway	12	neurite outgrowth	FGF2,IGF2,SOD1,CSF3,IL15,ADAM10,YWHAB,RAP1B,PFN1,RHO,YWHAH,NELL2	0.000785912
Proteins/Chemicals Regulating Cell Processes of T-cell response	Pathway	9	T-cell response	CSF3,IL15,SELL,CD80,RGS16,IL15RA,TYR,CKB,SOCS5	0.000918188
Proteins/Chemicals Regulating Cell Processes of blood clotting	Pathway	9	blood clotting	FGF2,IGF2,SOD1,MYLK,CSF3,NPPA,SELL,SERPINH1,RAP1B	0.00112465
Proteins/Chemicals Regulating Cell Processes of wound healing	Pathway	9	wound healing	FGF2,NPPB,IGF2,SOD1,MYLK,CSF3,IL15,SELL,SERPINH1	0.0015796
Proteins/Chemicals Regulating Cell Processes of cell migration	Pathway	18	cell migration	FGF2,NPPB,IGF2,MYLK,CSF3,NPPA,IL15,SELL,CDX1,CD80,ADAM10,NKX2-1,RGS16,RAP1B,PFN1,YWHAE,RHO,CKB	0.00179588
Proteins/Chemicals Regulating Cell Processes of regeneration	Pathway	11	regeneration	FGF2,NPPB,IGF2,SOD1,CSF3,NPPA,SELL,SERPINH1,RHO,CKB,LECT2	0.00194307
Proteins/Chemicals Regulating Cell Processes of hemopoiesis	Pathway	8	hemopoiesis	FGF2,IGF2,SOD1,CSF3,UCP2,SELL,CDX1,LMO2	0.00206548
Proteins/Chemicals Regulating Cell Processes of cell-cell adhesion	Pathway	8	cell-cell adhesion	FGF2,IL15,SELL,CDX1,CD80,ADAM10,RAP1B,PFN1	0.00242391
Proteins/Chemicals Regulating Cell Processes of locomotion	Pathway	8	locomotion	FGF2,MYLK,CSF3,NPPA,IL15,SELL,IL1R1,RHO	0.00244643
Proteins/Chemicals Regulating Cell Processes of oxidative stress	Pathway	12	oxidative stress	FGF2,SOD1,CSF3,NPPA,UCP2,SLC2A1,HBB,CD80,TYR,MTF1,RHO,HEBP2	0.00276834
Proteins/Chemicals Regulating Cell Processes of endocytosis	Pathway	15	endocytosis	FGF2,IGF2,MYLK,CSF3,NPPA,IL15,SELL,SLC2A1,YWHAQ,IL1R1,CD80,ADAM10,TYR,GPHN,RHO	0.0034252
Proteins/Chemicals Regulating Cell Processes of inflammatory response	Pathway	12	inflammatory response	FGF2,IGF2,SOD1,MYLK,CSF3,NPPA,IL15,UCP2,SELL,SLC2A1,IL1R1,CD80	0.00346901
Proteins/Chemicals Regulating Cell Processes of memory	Pathway	9	memory	FGF2,IGF2,MYLK,CSF3,NPPA,IL15,SELL,CD80,IL15RA	0.00595646
Proteins/Chemicals Regulating Cell Processes of G1/S transition	Pathway	8	G1/S transition	FGF2,NPPB,IGF2,MYLK,CSF3,NPPA,CDX1,PARP3	0.00617259
Proteins/Chemicals Regulating Cell Processes of mitotic entry	Pathway	8	mitotic entry	FGF2,IGF2,CSF3,NPPA,IL15,SLC2A1,RAP1B,NELL2	0.00617259
Proteins/Chemicals Regulating Cell Processes of relaxation	Pathway	8	relaxation	FGF2,NPPB,IGF2,SOD1,MYLK,NPPA,UCP2,RHO	0.00626602
Proteins/Chemicals Regulating Cell Processes of cell motility	Pathway	11	cell motility	FGF2,IGF2,SOD1,MYLK,CSF3,NPPA,IL15,SERPINH1,PFN1,YWHAE,CA1	0.00669471
Proteins/Chemicals Regulating Cell Processes of cell growth	Pathway	22	cell growth	FGF2,NPPB,IGF2,SOD1,CSF3,NPPA,IL15,SLC2A1,CDX1,CD80,ADAM10,YWHAB,DDIT4L,NKX2-1,RGS16,RAP1B,LMO2,TYR,PFN1,SLC25A6,CA1,BLCAP	0.00721058
Proteins/Chemicals Regulating Cell Processes of vascularization	Pathway	14	vascularization	FGF2,NPPB,IGF2,SOD1,CSF3,NPPA,IL15,SELL,SLC2A1,IL1R1,ADAM10,RAP1B,LMO2,MTF1	0.00768784
Proteins/Chemicals Regulating Cell Processes of contraction	Pathway	11	contraction	FGF2,NPPB,IGF2,SOD1,MYLK,CSF3,NPPA,IL15,UCP2,HBB,PFN1	0.00922087
Proteins/Chemicals Regulating Cell Processes of embryonal development	Pathway	14	embryonal development	FGF2,IGF2,MYLK,AANAT,SELL,SLC2A1,STAR,CDX1,HBB,GH2,ADAM10,SERPINH1,NKX2-1,MTF1	0.00958519
Proteins/Chemicals Regulating Cell Processes of cytokine production	Pathway	9	cytokine production	CSF3,NPPA,IL15,SELL,SLC2A1,CD80,RSAD2,IL15RA,CKB	0.0104184
Proteins/Chemicals Regulating Cell Processes of growth rate	Pathway	8	growth rate	FGF2,IGF2,SOD1,CSF3,IL15,UCP2,SLC2A1,CDX1	0.0114121
Proteins/Chemicals Regulating Cell Processes of immunity	Pathway	10	immunity	SOD1,CSF3,IL15,UCP2,SELL,CD80,RSAD2,TYR,CHIT1,SOCS5	0.0114614
Proteins/Chemicals Regulating Cell Processes of RNA splicing	Pathway	9	RNA splicing	FGF2,NPPA,AANAT,STAR,HBB,RHCG,RHBG,SERPINH1,CCNL1	0.0262967
Proteins/Chemicals Regulating Cell Processes of cytokinesis	Pathway	10	cytokinesis	FGF2,IGF2,MYLK,CSF3,IL15,SELL,CD80,RAP1B,PFN1,METAP1	0.0270885
Proteins/Chemicals Regulating Cell Processes of morphogenesis	Pathway	10	morphogenesis	FGF2,IGF2,MYLK,SLC2A1,CDX1,NKX2-1,TYR,MTF1,PFN1,RHO	0.0333572
Proteins/Chemicals Regulating Cell Processes of S phase	Pathway	8	S phase	FGF2,IGF2,MYLK,CSF3,NPPA,LMO2,YWHAE,BLCAP	0.0343305
Proteins/Chemicals Regulating Cell Processes of cell adhesion	Pathway	11	cell adhesion	FGF2,IGF2,MYLK,CSF3,IL15,SELL,CDX1,YWHAQ,CD80,ADAM10,YWHAB	0.0396808
